# Supplementary material for: A Mechanistic Exploratory Study on the Therapeutic Efficacy of Astragaloside IV Against Diabetic Retinopathy Revealed by Network Pharmacology
Source: Front Pharmacol. 2022 Jun 22;13:903485. doi: 10.3389/fphar.2022.903485 (PMC9257082; doi:10.3389/fphar.2022.903485)
Supplement: Supplementary file 1 [file Table1.xls]

## Sheet: Sheet1
IL1B
IL6
TGFB1
MIR21
PPARG
ABCB1
LDLR
AKT1
SMAD7
HIF1A
CTNNB1
BCL2
RAC1
BAX
SIRT6
SMAD2
NOTCH3
SMAD3
PRKAA1
PROCR
PPAT
GSK3B
TFAP2A
PLIN1
VAV3
NOX4
IDO1
RHEBP1
TRPM7
GBP1
ACIAD03
emrD
LAP3
CAM
NR1D2
aldA
H2-Ea
TM0065
sdhA
top6A
secA
dhaK
ahcY
secY
CITED2
COLI
cdc6-1
RGS6
trpF
argB
puhA
putA
GR2
Capn2
Edc3
lush
cysG
luxB
ybdL
SYNCRIP
Flot2
ARHGAP1
USP14
dphB
Ache
TNNC2
POT1
H2-K1
CYP2C5
petB
dhp1
PDI1
CSDE1
caf1
Sds
RNR2
nifL
ARHGEF12
rhmD
PLA2G2A
SEAE
cII
FES
yycE
SAV1866
HSD17B4
atpA
NPC2
His3
RARB
avrPph3
thiC
PMP2
nanA
UAP1
PA4872
fbaA
alpha-M
ruvB
hemB
ghbA1
Kcnip3
rpl1
fbpB
yesE
xynD
yxbC
cpcA
glxK
Crygs
RAB31
ACTA1
ligA
CAMK4
STP22
hbp
BT4395
MEF2A
Trpv6
ppaC
RAB7A
tig
sodC
RICE2
tolC
yxaF
pac
hydA
mtlD
CDC4
trpA
USP19
PIP4K2C
yesX
FET3
nspA
icd
tycC
malQ
TAF13
HSD17B1
clpX
Onecut1
Anxa5
ssb
lpoA
dacB
CCNE1
MAPK9
rdgC
hisE
srb11
MJ0882
ygfZ
los1
iolA
rcoxA
GAD1
dsbA
AZGP1
ndkA
Cd1d1
USH1C
Sin3b
for
ARHGAP5
ldh
S100B
ACR
S100A6
fabD
DGCR8
ACBD7
MS4A1
hdcA
pyrG
gfcB
faeA
PGRP-LB
Tp53
CBL
Ubl5
nthA
amiE
FRQ1
cgi121
PRDX6
MB
S100a13
glcB
rpoE
alr
CT1772
Sec15
CTA1
hxlB
HDAC7
rsmJ
yicI
Adh
sinR
qorB
TIMM9
OLI
HBB
dld
IMPDH
LLR18B
cat
Gmnn
trkA
Mog
fpr
GYG1
COG2
rep
hpcE
mgsA
STARD5
nadE
cat3
spt16
dnaA
CHS2
snoaL
Vdr
ZBTB21
rpsB
LI637
cysH
ITPKC
GALM
odcI
allA
era
GDI1
hba1
NMRK1
pyrDA
BH3568
mutB
NR3C2
MUC1
RDM1
mhpC
PAP2
prpB
PDK3
SUB1
Cd2
WARS1
Fabp2
tuf
KYNU
AKR1C4
hba4
metG
yjcS
ydfO
CGT1
SEC23
CRS2
sucA
FUS3
rho
yeaR
def
phsA
GAL10
der
shp
YOL057W
CAM1
vgb
apeA
hdaH
MAGEA4
psuG
cycA
MSN
cofD
MYO6
SRP54
an-IIa
MMP2
TRIM21
IRF4
NR1I3
HDAC6
AR
DTYMK
ANXA1
PSEN2
PSENEN
NCSTN
APH1A
PSEN1
APH1B
HSP90AA1
VEGFA
FGF1
FGF2
HPSE
LGALS4
LGALS3
LGALS8
HTR2B
ADRA2A
ADRA2C
ADRA2B
DRD1
ADRA1D
CYP2D6
HTR6
ADRA1A
HTR1B
PTPRA
PTPN2
CDK1
AKT2
RPS6KA1
ROCK1
STAT3
MET
TYMS
TRPV1
HTR2C
BACE1
ITGA2B
ITGB3
OPRD1
MTOR
PIK3CG
PIK3CA
TACR2
PTAFR
ADRB2
ITGAV
ITGB1
ITGA5
IL2
TACR3
ITGB6
CNR1
FAAH
ADORA1
CASP9
CASP3
ADORA2A
CNR2
ADORA3
CASP1
GLRA1
GLRA2
MDM2
PTPN22
PPARA
ACE
SRC
P2RY12
FNTA
FNTB
LNPEP
SLC28A2
PLG
IGF1R
PRSS1
F10
HMGCR
ITGB5
SLC47A1
SLC47A2
TOP2A
CHRM4
ERBB2
FYN
ITGA4
EGFR
CHRM2
PIM1
CHRM1
MAPK8
MPG
BTK
RORC
GRB2
PTGDR2
ADRB1
SLC37A4
MMP12
SSTR4
SSTR1
XIAP
PPM1A
IGF2R
REN
S1PR1
ITGB7
