# Supplementary material for: A Mechanistic Exploratory Study on the Therapeutic Efficacy of Astragaloside IV Against Diabetic Retinopathy Revealed by Network Pharmacology
Source: Front Pharmacol. 2022 Jun 22;13:903485. doi: 10.3389/fphar.2022.903485 (PMC9257082; doi:10.3389/fphar.2022.903485)
Supplement: Supplementary file 2 [file Table2.xls]

## Sheet: Sheet1
VEGFA
PGF
VEGFB
INS
GCK
KCNJ11
ABCC8
HNF1A
INSR
HNF4A
HNF1B
PDX1
WFS1
PPARG
NEUROD1
IL6
PAX4
ACE
TCF7L2
IRS1
INS-IGF2
AVPR2
KLF11
SLC30A8
AVP
SLC2A2
PON1
RETN
BLK
HFE
ENPP1
IGF2BP2
EPO
PTPN22
AKT2
GLIS3
MT-TL1
LMNA
IRS2
CEL
MTNR1B
ADIPOQ
ZFP57
ALMS1
TNF
AKR1B1
SOD2
CTLA4
ALB
TBC1D4
FOXP3
AGER
PTPN1
HLA-DQB1
CAPN10
SLC19A2
DCAF17
ICAM1
MT-TE
NOS3
LEP
APPL1
HMGA1
CCL2
IGF1
CRP
IL2RA
HLA-DRB1
PTF1A
HLA-DQA1
RHO
MTHFR
RFX6
MIR29A
MC4R
APOE
C12orf43
EIF2AK3
PLAGL1
MIR21
GCG
BBS2
HFE-AS1
ABCA4
IL1RN
MT-TK
SUMO4
HYMAI
MIR29C
STAT3
IER3IP1
SERPINE1
EDN1
CAT
LEPR
AGTR1
AGT
ITPR3
IAPP
REN
GAD2
SLC2A1
MT-ATP6
SAG
CDKAL1
APOB
BBS1
TGFB1
MT-ND1
FLT1
CTNNB1
PTPRN
GATA6
TTC8
DNAJC3
CCR5
IL1B
BEST1
IL10
FAM167A
PRKCB
BBIP1
CDKN2A
USH2A
BBS4
IFIH1
ADRB3
CEP290
CAV1
RPE65
TULP1
VCAM1
ARL6
TLR4
MKS1
SORD
NOS2
PIK3R1
SERPINF1
AKT1
VWF
SST
AIRE
LRP5
BBS10
GAD1
UCP3
TP53
LPL
FGF2
CP
MIR17
ANGPT2
RLBP1
UCP2
FTO
CISD2
VDR
PRPH2
APOA1
SELE
KDR
MMP9
BBS7
CRB1
SCAPER
MEN1
DPP4
IGFBP3
CXCL8
HIF1A
AOC3
IGF2
SOD1
CFAP418
MMP2
MT-CO1
NR2E3
RBP4
IMPG2
MIR126
HP
GLP1R
TNFRSF11B
GHRL
IFT172
CDKN2B
RPGR
MKKS
MYO7A
HHEX
HAMP
PPARA
RDH12
BDNF
MIR377
CXCL12
NAGLU
EYS
AR
MIR192
PROM1
MAFA
CRX
HLA-B
PPARGC1A
BBS12
PTEN
IGFBP1
HMOX1
MIR155
IGF1R
ADRB2
KCNQ1
WRN
ROM1
NEUROG3
MIR145
IL18
POLG
BBS9
CCN2
CFTR
MTTP
TH
TRIM32
POMC
FZD4
ADM
NRL
MT-ND4
IFNG
BBS5
CETP
GHR
GCKR
PNPLA6
SELP
PANK2
LTA
THBD
LRRC32
HBA1
RP2
PCBD1
ATM
UCP1
IL4
WDPCP
PLAT
NDP
FGFR1
PARP1
NAMPT
AHI1
LPA
HLA-DPB1
HLA-A
APOC3
ZDHHC24
G6PC2
PRPF31
SDCCAG8
RBP3
CD40LG
SPATA7
HGF
SDHB
MIR140
CST3
SHBG
LZTFL1
IFT27
PDE6A
TINF2
MT-ND5
GSTM1
PON2
ZFYVE26
GH1
MT-CO2
NPPA
MT-ND6
SIRT1
NPY
IMPDH1
RRM2B
TIMP1
BGLAP
NFKB1
IL2
PLA2G6
IL17A
MSTO1
CTNS
NPPB
TOPORS
ICA1
GGT1
SLC5A2
SHH
CERKL
PRL
RP9
CXCL10
PNPLA2
SURF1
SLC12A3
MT-CO3
RP1L1
HMGB1
DLK1
ACP1
PCARE
FABP2
IGFBP2
ESR1
MAPK8
JAZF1
NPHP1
F2
MIR96
ARHGEF18
MIF
VPS13B
ADIPOR1
PRPF8
GPT
MEG3
ZNF513
CNGA1
HMGCR
GCGR
OFD1
CD36
PRCD
MIR146A
POMGNT1
MERTK
ARL3
MTOR
ANGPTL4
IL1R1
HGSNAT
LRAT
CNGB1
HBB
THBS1
KIZ
HADHA
MIR122
ERCC6
MT-TH
PVT1
RP1
FAM161A
CDK4
FOS
G6PD
CYBA
EP300
FSCN2
PTCH1
ABCA1
NFE2L2
APLN
G6PC1
ZNF408
SOD3
FGF21
CLRN1
GFAP
SNRNP200
RCVRN
CLN3
PTGS2
AIPL1
F3
LCN2
FXN
PDE6B
CAPN5
GJB2
CCL5
ASTN2
FNDC5
CEP19
RGR
PIK3CA
FN1
FOXO1
BMP6
LCA5
TAB2
EGF
HERC2
KIF7
MT-ATP8
CA4
ALDH2
IFT140
AIP
PRPF3
AHR
ACE2
RPGRIP1
RBPJ
GUCA1B
CDH23
PTX3
IFT88
TNFRSF1A
AGBL5
GIP
CRYAA
MT-TW
GPX1
MT-TS2
NOD2
TERT
TFR2
NGF
SOCS3
FOXA2
FABP4
SLC40A1
ERCC8
DHDDS
AMBP
TIMP3
GNB3
TREX1
CNR1
CASP3
GLI2
SIX3
PRPF6
MPO
SELL
SPP1
KIAA1549
DHX38
REEP6
TUB
ANGPTL8
TGIF1
AHSG
TGFB2
CDKN2B-AS1
PDE6G
PRKAA2
CYP19A1
LEPQTL1
ERCC4
BRCA2
PRSS23
GSR
SOX2
APOC2
ATRIP
SEMA4A
IDH3A
CDC123
TCF4
SOCS1
CCDC28B
ANGPT1
TTR
FLVCR1
PECAM1
KLHL7
FGF8
CNOT1
CDKN3
ELN
IDH3B
PCSK1
DNAJC6
NDUFAF2
KL
SNRPN
PRPF4
BRAF
CDHR1
BLM
KNG1
UTS2
CREB1
GAPDH
PCK1
GDNF
AMACR
IL1A
C4A
HK2
GAST
IL6R
ITGB3
ARL2BP
PEX6
FABP1
HSPD1
HSPA5
B2M
MMP3
MAPK1
MAK
APOA4
NR1H2
TEK
PMM2
PRKCD
ITGA4
IGF2R
MT-TQ
NEK2
SLC7A14
CPE
HADHB
COG2
NLRP3
CNGB3
CYP27B1
CD28
SERPINC1
FADS1
XBP1
TNFRSF1B
HLA-DPA1
GDF15
MALAT1
ONECUT1
MIR27A
KRAS
IMPG1
GSTP1
TXNIP
PAPPA
ANXA5
MIA3
MT-TS1
ITLN1
LRP6
HK1
LCAT
CPT2
CYP2C9
IL12B
MLXIPL
PRSS1
MAPK10
MGAM
MT-TF
CHI3L1
PCK2
H2AC18
ATF6
MMP1
UMOD
LARGE1
USH1C
HADH
SIM1
ST3GAL4
NOX1
TSPAN8
NCF1
TF
KCNJ5
PCSK9
CYP2C19
PLA2G7
PDCD1
CLCC1
ISL1
MIR34A
PTPN2
KIF11
APOM
PRKAB1
HSD11B1
PPY
CACNA1A
CASP9
CALCA
TMEM67
GJA1
ATRIP-TREX1
LOC105373021
FGF23
ACHE
C3
TIMP2
TAP2
SHC1
CYP3A4
TG
ZIC2
CD34
SERPINA12
CD163
PNPLA3
FAS
RPS6KB1
STX1A
CLU
GC
CFH
TWNK
NODAL
MT-TV
NR3C1
PAX6
CDON
PTPN3
PHF3
FTH1
FBN1
MT-ND2
CAMK1D
MIR20A
TAP1
CPT1A
IL15
FOXH1
POLD1
PRPS1
OXT
PIK3C2A
ACACB
CHM
PDGFB
STK11
TPO
FASLG
SMAD4
MT-TY
MT-ND3
IL6-AS1
JUN
SDHA
ENO1
VTN
SP1
KCNJ10
GATA3
F5
MT-TN
SLPI
CC2D2A
DLL1
ITGA2
GSTT1
DISP1
PIK3CG
MBL2
RP6
NPC1
HLA-C
PKLR
DDIT3
DRD2
PLG
H6PD
MYH9
LHX1
MMP14
COQ4
NOTCH2
SCARB1
LIPG
PTPRC
F8
ARAP1
FASN
GNAT1
ELANE
CYGB
RAC1
TLR2
ENO2
NDUFS4
LGALS3
PDP1
POLR1C
MT-CYB
CACNA2D4
CD79A
ERCC1
USH2A-AS2
CACNA1C
ERCC3
RDH5
SERPINA1
NR3C2
SCT
MMP8
DYNC2H1
SLC30A10
SLC24A1
SOST
CDH5
CD4
LOC101927157
ATXN7
GNB1
TSC1
IGFBP7
ITGAM
C1QTNF3
PDE5A
BRCA1
C1QTNF9
KLF14
ADAM9
MKRN3
PCNT
SCD
CFAP410
OGG1
PSMD9
COL2A1
TNFRSF25
EMC1
SLC19A3
PNLIP
NKX6-1
PRKAB2
ADRB1
MET
VEGFC
ADA2
TLR9
MT-TL2
APOL1
ALOX5
NDUFS2
SRC
LOC105371046
PEX1
TBL2
RIC3
ICOSLG
RET
AP4B1-AS1
ANGPTL3
TMEM231
EGFR
SDHD
MAPK14
OTX2
ADCY5
OPN4
KRTCAP3
USH2A-AS1
CASP1
PIWIL4
MAPK3
NRP1
CYP2D6
PSMB8
POLR3A
PF4
EDNRA
CS
NF1
RUNX2
TTLL5
SLC7A14-AS1
PDE6B-AS1
LOC112806037
PBX1
AKT3
PAX2
HSPA4
REG1A
TKT
MYD88
HNF4G
HKDC1
HLA-DMB
SMAD3
APC
LDLR
COX15
IL12A
CCL3
HLA-DMA
PLIN2
RPS27A
ERCC2
LOC110121471
PRKAG2
MIR200B
COL4A5
CRH
MIR195
CA2
MIR15A
PRTN3
LMNB2
MICA
CNTF
FMR1
OCA2
CTC1
MT-TT
MIR210
MLN
ADA
NKX2-2
ATXN2
GAS5
NDUFV2
LRP1
HARS1
PIK3CB
NOTCH3
ROBO1
MAPT
NTF3
NOX4
GAS1
STYX
AFG3L2
PSTPIP1
NDUFV1
SETX
VSX2
ADGRA3
P3H2
RP22
RP24
RP29
RP34
RP63
OGA
TFRC
TRAF6
ITGA2B
ERCC8-AS1
NDUFS8
SGK1
C1QTNF5
NDUFS1
TGFBI
CCND1
STUB1
BMP4
LOX
IFT74
KCNQ1OT1
GNRH1
MFSD8
GLO1
CTSD
CELA3B
CX3CR1
NKX2-5
ALOX12
MECP2
SERPINA3
IL13
SLC5A1
ELMO2
MIR144
TDGF1
CYBB
MIR20B
INPP5E
ERCC5
MT-TI
SIRT6
ABCG8
IGF2-AS
TNFSF10
ERN1
PDE11A
NOTCH1
PDGFRB
GUCY2D
HSD11B2
GADD45G
CD40
NDUFS7
ADAMTS13
ACADS
PTGDS
EPHB4
VHL
MNX1
CSF3
METRNL
RPGRIP1L
CSF2
TRPV1
KLKB1
MORC2
NTRK1
AGTR2
CYP1A2
FOXRED1
PGBD3
NR1D1
TERC
CEP41
TGFBR2
HRAS
CSN2
ITGB2
MIR203A
PRKCA
CHGA
DDHD2
VIM
PIK3CD
RHOA
KCNJ1
ABCC6
CNBP
ENG
HMGA2
EPAS1
PARK7
COL4A1
FCGR2A
PTGS1
CD44
GLUL
NPHS1
PALB2
HTRA1
PPP1R3B
SI
CCR2
MFN2
NDUFS3
CCDC144NL
CYB5R4
COMT
PKD1
TJP1
DGKB
AKR1B10
ACTB
C2CD4A
CLN8
PEX10
VANGL2
TFAM
MT-TP
PKD2
CALR
SIRT3
SMAD2
MIR93
CD8A
COL1A1
SLC6A6
LGR5
DNMT3A
MIR216A
MIAT
SUFU
SNORD116@
LRP2
MIR22
APP
RTEL1
BAMBI
SGSH
IL23R
C2CD4B
RNU4ATAC
BAX
PEX7
DDAH2
EBF3
TNFRSF10A
SYP
CHEK2
AXIN1
PRF1
JAK2
GOT2
PROS1
MT-TA
SPG7
NDUFB11
NDUFAF5
ERBB3
ARL13B
TTPA
H19
CYP4V2
HESX1
SOX3
NGFR
CLDN4
NDUFA13
TRIM37
CD86
EGR1
SPARC
SLC25A4
RCBTB1
POU5F1
TRPM1
GZMB
KCNK16
CD38
MIR182
WRAP53
KEAP1
TNFRSF11A
TMEM216
FCGR3B
OXA1L
GHSR
ATF4
JAG1
PEX2
CD59
CYP11B2
MIR30A
NAA15
DACT1
GRIN2B
NDUFAF1
SLC16A1
AXL
DLG4
STAT4
PLA2G5
IL5
BAD
NKX6-2
IARS2
MIR127
CEP104
LOC106099062
LOC107133510
TXN
POSTN
IL7
ARMS2
KRT18
TBX18
GBA
BCS1L
MTHFD1
TUG1
ELMO1
CYCS
MEF2C
KLHDC7A
FABP12
CANX
LOC110006319
XYLT1
CHAT
MIR25
DNM1L
CCL11
RPS6KA3
SLIT2
PTH
GREM1
HPX
USP7
BCL2
IMMT
NR5A2
MAEA
NPY2R
TSPAN12
CTSB
ACD
PRDX1
GLRX5
HSP90AA1
SSTR3
FH
ENSA
CLTRN
ADAR
SCO2
RD3
CASP14
POLG2
CFB
BTC
CD80
PCDH15
PRKCE
ZFAND3
KLF4
SAMHD1
TSC2
GP1BA
NAT2
CCL4
WT1
AHDC1
SNCA
MIR204
FGF1
HCFC1
SDC3
ADCYAP1
S100B
GLA
IL2RB
CA1
PAGR1
CREBBP
XYLT2
CYP7B1
TCF20
HPSE
TGFBR1
IL7R
NEAT1
ARFGEF1
MYT1L
VPS33B
ELOVL4
MPZ
MEG8
MIP
CMA1
NEK9
DNAH8
FOXM1
SMC1A
HES1
MAP1B
BIVM-ERCC5
CLDN3
MAPK9
TERF2IP
SDHC
ERBB2
CCR6
MEFV
CDK5RAP3
ELAVL1
CDH4
RS1
THY1
ATL1
PPT1
HDAC9
RDH11
TRPM3
NR2F2
TRPV4
CD1A
NDUFAF3
DKC1
NHP2
NOP10
BDKRB2
ALDOB
FXYD2
BCL11A
IFT43
CXCL9
DMPK
ATP2B3
APOH
COQ2
ADCY10
RXRG
DNAJC5
GCLC
CLCN6
EDNRB
SLC19A1
FGF3
CTSH
CXCR3
NPHP4
AIFM1
RBP1
LINC00343
TGFA
RAF1
TSPAN1
ECHS1
FOXA1
KARS1
CDKN1B
CTBP1
XDH
CDC42
EIF2S1
ABCB1
ABHD11
GPR161
DRAM2
C1QTNF6
IQCB1
ADCY3
AQP5
TMEM107
MGMT
MIR1179
PRKN
HOTAIR
BSG
PDHA1
COL4A4
CEP120
TOR1A
GAS6
MME
MIR142
TYR
OCLN
GUSB
PKHD1
PAFAH1B1
NDUFAF6
KRT8
RBFOX1
CDH3
KIF3B
SDHAF1
AIF1
GCC1
EFEMP1
ABCB4
MATN4
NSD1
SH2B1
EXOSC3
HSPB1
LIF
MYC
RNASEH2A
SETD2
NEU1
CCN1
CSH1
MDM2
VCP
KDM4C
NFIB
MITF
S100A9
LOC111365141
COX10
CUBN
IFNA2
HTT
MIR27B
VIP
RNASEH2B
ACADM
PMP22
HSPA1A
GRP
COX4I1
FLT4
CACNA1E
FANCC
MAFB
APLNR
PEX5
WNT2B
AGXT
FOXA3
PSAP
EXT2
SLC9A3
SMARCA4
AIMP1
UFM1
DDRGK1
UFL1
AQP1
R3HDML
MFRP
DDX58
TAC1
TACO1
MIR217
ZNHIT3
U2AF1
MIA2
CEBPB
ZPR1
CCR1
TBX21
ATXN10
ADAMTSL1
LAMP1
KLK3
TXN2
S100A8
CFI
RNASEH2C
ADH1B
CR1
XRCC1
KITLG
KLF9-DT
STIL
ATP6V1A
CCNL1
L1CAM
HPE1
LOC110008580
PLXDC1
TSC22D1
SP3
CISH
SLC5A4
CD69
SMPD1
MYO5A
RUBCN
GATA1
EPOR
CFAP418-AS1
MISP
IDUA
SERPINF2
TENM4
FGB
COX8A
GPR174
SLC11A2
CDH1
COX5A
NES
LEKR1
GSS
IFNA1
IRF8
NDUFA9
ABCG2
ATP5MK
ZBTB18
KIT
SERPINI1
SRR
ITGB1
EDN2
CTRB1
CRAT
CXCR4
ARHGAP22
PCDH12
FTSJ1
OPA1
BMP3
UBR1
PALS1
TRPV3
CLASP1
TRAF3IP1
TNFSF12
NDUFB8
KCNJ3
NNAT
FUS
PRODH
PML
TBP
HBEGF
NRG3
NDUFA12
NDUFA2
LOC108251801
KIF1B
RECK
C1QTNF3-AMACR
HPRT1
DHX16
CSH2
PRKCG
IGSF21
MIR106B
IRF3
SYVN1
IL4R
NPPC
CNTLN
AQP12A
ABCB11
IL27
STAG2
IFT52
NDP-AS1
TRMU
MAX
FOXP2
TRPM6
ACAD9
MIR205
MAF
NTRK2
GCH1
FTL
RUNX1
BHLHA15
SLC26A1
TYMP
P2RX7
SLC34A1
MTFMT
CHN2
PTGDR
CPVL
TNFSF4
IL9
EDN3
KIF3A
CSF1
BLOC1S1-RDH5
IFNB1
PANK4
CHIT1
PDSS2
TGM1
DARS2
IGFBP5
PLUT
NDUFA1
NDUFB3
GRB2
MGP
NANOG
MCOLN1
HDAC1
OPA3
MLX
ATP6AP2
COL4A2
ERAP1
CAPN2
MIR146B
MIR9-1
MPP4
PSMA5
NDUFA10
IL17F
PET100
ACOX1
CX3CL1
PIM1
ALPP
LAMP2
LOC100507346
HPE6
HPE8
FN3K
GUCA1A
NDUFA4
CDK2
LSM2
S100A12
LIPA
NLRP1
EXOSC4
MICB
ETS1
MIR15B
OXTR
BCL2L1
NFKBIL1
RAB8A
FANCA
RAD51
DKK1
KCNK1
COL11A2
MIR29B1
MCHR1
HSPA1B
MTRR
SLC9A1
CD55
EZH2
CDK6
MIR150
HBA2
ABCD1
SLC4A4
C5
MIR200A
SNHG6
CFAP47
ARNT
GATAD1
MAOA
RNASEH1
EXOSC2
TBK1
FEN1
NRAS
TRH
NOTCH4
MVK
ADGRV1
GAP43
INVS
DCTN1
IDS
NDUFB9
RHD
TMEM127
LINC01611
NMNAT1
WDR72
CDKN1A
OCRL
SMARCA2
LMNB1
NPHP3
NUDT6
MC1R
DMD
PHYH
PLAUR
WDR45
WWOX
PGR
VEPH1
WNT5A
PLAU
DGUOK
ELAVL2
SDS
COL18A1
TNFRSF13B
IL6ST
IL10RA
COX7B
TMEM126B
ALDOA
IL18R1
LHX4
ACO1
DICER1
CABP4
SLC25A11
AP5Z1
DNAJB11
PON3
HBS1L
KCNV2
KRT18P34
NDUFA6
NDUFS6
TNFAIP3
TNC
CDH13
DCN
ATRX
MAN2B1
IFNGR1
CARD14
ANG
BDKRB1
S100A4
PLEK
TRIM28
CNGA3
HSPE1
WDR7
CORT
RAG1
NID1
FCGR3A
H2AC20
GHRH
CXCL5
KIF12
SP6
APEX1
IGFBP4
ADORA2A
KCNMB1
LRRK2
STN1
TMEM126A
TERF1
TBC1D3G
COL11A1
MPRIP
SNHG18
PIGF
H4C1
ATF3
COQ9
GRN
PHGDH
HS6ST3
SLC18A2
H4-16
KIF17
ADAM17
SLC6A2
SLC2A10
GLI1
EHHADH
CREB5
CCDC68
GRAMD2B
KLK1
CALB1
FZD6
EHMT1
TBCCD1
SOX6
HCRT
LIG1
PAX3
SLC4A1
COX6B1
ENPP2
PIEZO1
NDUFA11
PHF6
MAP2K1
MMP10
DDC
PDE6H
GLB1
SAR1B
UNC119B
ALDH7A1
LBP
SERPINA4
P4HB
MED12
COL4A3
RYR2
FASTKD2
LCK
OSM
EFTUD2
TMEM138
IREB2
ALK
MT-ND4L
CGA
GORAB
UBE2I
GYPB
TRPS1
DNMT1
BECN1
TMPRSS2
TXNRD2
VASH1
PDGFA
VPS13A
C12orf29
RNLS
MIR423
LOC107303340
RGS9BP
PIEZO2
TTC21B
UCHL3
VSTM2B
MIR103A1
WG
TIMP4
BIRC5
MRPS15
OSCP1
MAP3K21
LINC00917
LINC02774
LOC100506023
LOC101928236
LOC100131080
LOC729200
CHPT1
SFTA3
CEP164
EFNB2
OPTN
GRIA1
UBC
FKRP
FLT3
ASIP
PDE2A
PANK1
NGLY1
ROBO4
AQR
ITGAX
ATXN1
MIOX
TNNI2
SETDB1
WHRN
SORL1
HEPH
PDE6C
CASP7
FANCD2
GNAT2
DDX39B
DNAJB1
ALDH3A2
SLC26A4
SCO1
H4C2
H4C3
H4C5
DSCAM
SMC3
PC
ACADVL
AGMO
PDGFRA
NFATC1
CBS
ALAS2
LCT
POLR2A
RORA
SEL1L
H3-2
NPC2
XRCC6
ABL1
PLVAP
EEF1A1
FCGRT
TULP3
MMP7
CD19
NKX2-1
VPS11
LTF
SRF
SLC1A3
MKI67
GLI3
MTR
CACNA1G
ATXN3
STXBP1
IFT80
SUCNR1
TYRO3
HBG2
IL12RB2
RAB5A
GRK7
PCNA
BPI
PEX3
ABCC4
TWIST1
RDH8
NUBPL
TBR1
CUX1
NR2E1
FOXG1
LARS2
CETN3
CLN6
YARS2
HSP90B1
KMT5B
TRIR
MT2A
ETV6
UGT1A1
SKIV2L
PROC
SPG11
CEP162
MIR149
COA3
ALDH18A1
SPTBN5
ANK1
MDH2
PPP2R2B
SEMA3A
IL12RB1
TIRAP
CDK1
PER2
B9D2
APTX
TACR1
COL5A1
ENHO
FGFR2
ZNF23
TMSB4X
IGFBP6
SYK
LGALS4
HELLS
SSTR2
MT-RNR1
MYSM1
PLXDC2
KIAA0825
CALB2
CTSF
BLOC1S1
APEH
USB1
KMT2D
EPRS1
CROCC
AMPH
ESM1
HLA-DOA
CRNDE
HMGCL
CYP2C8
PEMT
UNC119
MAVS
MIR24-1
MAP3K5
WNT10A
FAAH
ABO
COMMD6
GPX4
CPLX1
NELFA
TAGLN
PINK1
SOS1
KIR3DL1
MIR124-1HG
BCO1
ITGAL
VLDLR
DCX
NCF2
MAPRE2
XAB2
CCR3
MPV17
IL3
RARA
MIR148A
VEGFD
MCL1
NTN1
ABCC2
ST6GAL1
PLA2G4A
EYA1
LYVE1
REL
MAN2A1
YY1
VEZF1
ATP13A2
SSBP1
MAOB
AGO2
MTERF1
IL22
NRXN3
PISD
CETN2
MAZ
KIR2DL3
WDR19
CYP2U1
TSEN54
ISG15
COASY
ABCC1
ACTG1
GSN
KIR2DL1
MIR92A1
PUS1
TUBA1A
DGKE
TIPARP
CHD7
GYPA
TRPC6
RPA1
TGFBR3
COPS5
MIR199A2
CTCF
MIR451A
GATM
TRPC1
NCAM1
DLC1
POC1B
UBAC1
GGCX
ACKR1
HSPA8
NOG
NFAT5
SULT1A3
CTSL
NDUFAF4
TIMMDC1
NDUFAF8
FBLN1
FCN3
MMP12
ATG7
VAMP2
CLDN1
CENPA
COQ8A
OTC
MIR335
MPDZ
RPL13A
BCL9
SOX2-OT
PUS10
CUTA
PENK
DNMT3L
H2BC21
H4C15
FA2H
TMEM237
SNAI1
PROP1
SMAD1
ARL13A
MCTP2
AASS
MT-TG
MIR320A
HDAC8
TIMELESS
SVOPL
PDE6D
AFF2
H4C11
H4C12
H4C8
H4C9
H4C14
H4C6
H4C13
H4C4
GRK1
HULC
SOX9
BANCR
GALK1
YPEL2
SUGCT
PITPNM1
DLL4
RBX1
BBOX1
C5AR2
DPP10
PBX2
TUBD1
CPA6
MYO1A
CRB2
MB
LGALS1
EOMES
ACP5
SRSF1
IL33
BPTF
MSH3
STAT2
CTSG
NPR3
SLC6A5
B9D1
CUL3
F9
HNRNPK
ATP1A1
RIMS1
FECH
MOK
IFT81
[truncated: 2,703 more rows]
