# Supplementary material for: A Mechanistic Exploratory Study on the Therapeutic Efficacy of Astragaloside IV Against Diabetic Retinopathy Revealed by Network Pharmacology
Source: Front Pharmacol. 2022 Jun 22;13:903485. doi: 10.3389/fphar.2022.903485 (PMC9257082; doi:10.3389/fphar.2022.903485)
Supplement: Supplementary file 3 [file Table4.csv]

Rank	Name	Score
1	AKT1	66
2	IL6	62
3	EGFR	59
4	VEGFA	57
5	CTNNB1	56
6	SRC	55
7	STAT3	53
8	CASP3	51
9	IL1B	49
10	HIF1A	48
