# Supplementary material for: A Mechanistic Exploratory Study on the Therapeutic Efficacy of Astragaloside IV Against Diabetic Retinopathy Revealed by Network Pharmacology
Source: Front Pharmacol. 2022 Jun 22;13:903485. doi: 10.3389/fphar.2022.903485 (PMC9257082; doi:10.3389/fphar.2022.903485)
Supplement: Supplementary file 4 [file Table3.xls]

## Sheet: Sheet1
IL1B
IL6
TGFB1
MIR21
PPARG
ABCB1
LDLR
AKT1
HIF1A
CTNNB1
BCL2
RAC1
BAX
SIRT6
SMAD2
NOTCH3
SMAD3
PROCR
NOX4
IDO1
LAP3
USP14
TNNC2
POT1
FES
HSD17B4
NPC2
RARB
Crygs
ACTA1
CAMK4
RAB7A
MAPK9
GAD1
Cd1d1
USH1C
S100B
S100A6
MB
HBB
COG2
NR3C2
MYO6
MMP2
TRIM21
IRF4
AR
PSEN2
HSP90AA1
VEGFA
FGF1
FGF2
HPSE
LGALS4
LGALS3
HTR2B
CYP2D6
PTPN2
CDK1
AKT2
RPS6KA1
ROCK1
STAT3
MET
TYMS
TRPV1
BACE1
ITGA2B
ITGB3
MTOR
PIK3CG
PIK3CA
TACR2
ADRB2
ITGAV
ITGB1
IL2
TACR3
CNR1
FAAH
CASP9
CASP3
ADORA2A
CASP1
MDM2
PTPN22
PPARA
ACE
SRC
PLG
IGF1R
PRSS1
HMGCR
ERBB2
ITGA4
EGFR
PIM1
MAPK8
RORC
GRB2
ADRB1
SLC37A4
MMP12
SSTR1
IGF2R
REN
S1PR1
