# Supplementary material for: A Mechanistic Exploratory Study on the Therapeutic Efficacy of Astragaloside IV Against Diabetic Retinopathy Revealed by Network Pharmacology
Source: Front Pharmacol. 2022 Jun 22;13:903485. doi: 10.3389/fphar.2022.903485 (PMC9257082; doi:10.3389/fphar.2022.903485)
Supplement: Supplementary file 5 [file Table5.xlsx]

## Sheet: Sheet1
ID	Description	pvalue	qvalue	Count
hsa05205	Proteoglycans in cancer	6.47706e-22	4.70439e-20	27
hsa04933	AGE-RAGE signaling pathway in diabetic complications	1.29324e-18	4.6965e-17	19
hsa05210	Colorectal cancer	4.88484e-17	1.18264e-15	17
hsa05212	Pancreatic cancer	1.50385e-16	2.73068e-15	16
hsa01521	EGFR tyrosine kinase inhibitor resistance	2.91442e-16	4.23358e-15	16
hsa01522	Endocrine resistance	5.03704e-16	6.09747e-15	17
hsa04510	Focal adhesion	5.38895e-15	5.59154e-14	21
hsa05226	Gastric cancer	4.69378e-14	4.26146e-13	18
hsa04151	PI3K-Akt signaling pathway	9.04278e-14	7.29768e-13	25
hsa05163	Human cytomegalovirus infection	5.7923e-13	4.20704e-12	20
hsa05418	Fluid shear stress and atherosclerosis	2.96478e-12	1.95761e-11	16
hsa05215	Prostate cancer	3.29685e-12	1.99546e-11	14
hsa05167	Kaposi sarcoma-associated herpesvirus infection	4.68433e-12	2.61716e-11	18
hsa04659	Th17 cell differentiation	1.48834e-11	7.72146e-11	14
hsa05417	Lipid and atherosclerosis	2.67683e-11	1.29615e-10	18
hsa05135	Yersinia infection	3.1488e-11	1.42939e-10	15
hsa04015	Rap1 signaling pathway	1.7391e-10	7.4302e-10	17
hsa05207	Chemical carcinogenesis - receptor activation	2.01939e-10	8.05843e-10	17
hsa04068	FoxO signaling pathway	2.10804e-10	8.05843e-10	14
hsa05161	Hepatitis B	3.50967e-10	1.27456e-09	15
